# Supplementary material for: Identification and validation of prognostic and tumor microenvironment characteristics of necroptosis index and BIRC3 in clear cell renal cell carcinoma
Source: PeerJ. 2023 Dec 18;11:e16643. doi: 10.7717/peerj.16643 (PMC10734432; doi:10.7717/peerj.16643)
Supplement: Supplemental Information 4 [file peerj-11-16643-s004.xlsx]

## Sheet: BIRC3-mRNA Expression 
Cell lines						Tissue
HK-2	786-O	769-P	CAKI-1			Normal	Tumor
1	3.01531	7.91976	13.5283			0.0714711	1.38299
1	3.58962	10.3413	18.813			0.164258	2.33212
1	3.1746	9.10656	15.9301			0.235548	1.87696
						0.4646	3.61109
						0.682714	2.28921
						0.791826	3.10675
						1.01168	2.80357
						1.06348	3.01034
						1.10471	2.98934
						1.12104	1.65247
						1.39651	3.18459
						1.63111	3.23377
						1.65761	3.37142
						1.73567	2.18325
						1.86776	4.15003

## Sheet: BIRC3-Knockdown
A498						786
shControl	shBIRC3#1	shBIRC3#2				shControl	shBIRC3#1	shBIRC3#2
1	0.3245	0.452				1	0.45	0.32
0.92	0.3568	0.487				1.16	0.39	0.49
0.88	0.292	0.39				0.87	0.42	0.33

## Sheet: Protein quantification
498 Protein quantification						786 Protein quantification
shControl	shBIRC3#1	shBIRC3#2				shControl	shBIRC3#1	shBIRC3#2
1	0.3562	0.36854				1	0.3362	0.30854
1.1021	0.30215	0.39552				1.0721	0.34215	0.28552
0.93654	0.3126	0.33256				0.9657	0.3726	0.27256

## Sheet: BIRC3-Phenotypic quantification
A498-CCK8
	shControl					shBIRC3#1					shBIRC3#2
0h	0.209	0.216	0.197	0.22014	0.21045	0.192	0.197	0.201	0.18676	0.20143	0.214	0.196	0.199	0.2014	0.204
24h	0.423	0.484	0.411	0.4458	0.432566	0.331	0.323	0.348	0.34256	0.3127	0.312	0.3025	0.3245	0.3124	0.3348
48h	0.825	0.889	0.941	0.85756	0.9354	0.656	0.631	0.692	0.59786	0.62575	0.6245	0.6324	0.6025	0.583	0.5975
72h	1.466	1.529	1.536	1.4657	1.4857	1.253	1.193	1.303	1.2675	1.23246	1.1356	1.1255	1.205	1.216	1.1567
96h	2.514	2.637	2.467	2.5373	2.4867	2.048	1.967	2.125	2.067	1.9275	1.867	1.896	1.957	1.907	1.937
786-CCK8
	shControl					shBIRC3#1					shBIRC3#2
0h	0.321	0.317	0.338	0.301	0.325	0.332	0.314	0.326	0.307	0.321	0.314	0.317	0.322	0.302	0.319
24h	0.645	0.638	0.635	0.653	0.633	0.534	0.513	0.505	0.511	0.532	0.519	0.506	0.468	0.485	0.506
48h	0.946	0.953	0.937	0.941	0.946	0.765	0.742	0.772	0.766	0.762	0.726	0.734	0.722	0.717	0.736
72h	1.433	1.449	1.456	1.456	1.435	1.168	1.158	1.189	1.212	1.221	1.199	1.116	1.102	1.117	1.167
96h	2.159	2.131	2.145	2.109	2.118	1.729	1.742	1.733	1.789	1.781	1.728	1.683	1.709	1.708	1.679
A498-Wound-Healing						786-Wound-Healing
shControl	shBIRC3#1	shBIRC3#2				shControl	shBIRC3#1	shBIRC3#2
1	0.426	0.389				1	0.5234	0.557
1.205	0.537	0.4957				1.0986	0.4357	0.5234
0.957	0.4678	0.4375				0.9348	0.4957	0.4675
A498-Transwell
	shControl			shBIRC3#1			shBIRC3#2
Migration	221	206	235	83	76	96	64	79	86
Invasion	206	217	193	73	66	82	67	63	76
786-Transwell
	shControl			shBIRC3#1			shBIRC3#2
Migration	214	234	198	85	97	78	68	79	63
Invasion	192	173	181	77	62	67	68	53	56
